# Supplementary material for: Analysis of Cannabinoids and Metabolites in Dried Urine Spots (DUS)
Source: Molecules. 2021 Sep 2;26(17):5334. doi: 10.3390/molecules26175334 (PMC8434267; doi:10.3390/molecules26175334)
Supplement: Supplementary file 1 [file molecules-26-05334-s001.zip]

Archive with 1 entries (1 files):
- molecules-1345035-supplementary.pdf
